# Supplementary material for: Evaluation of Bayesian classifiers in asthma exacerbation prediction after medication discontinuation
Source: BMC Res Notes. 2018 Jul 31;11:522. doi: 10.1186/s13104-018-3621-1 (PMC6069881; doi:10.1186/s13104-018-3621-1)
Supplement: Supplementary file 1 — Additional file 1. The complete dataset used for the evaluation of BNCs in asthma exacerbation prediction. [file 13104_2018_3621_MOESM1_ESM.xlsx]

## Sheet: TestSheet
The discretization of Body Mass Index (BMI) results from the calculation proposed by the Center for Disease Control and Prevention [14]. The spirometry measures are discretized through the recommended categories in [15]. In the case of Asthma Control Test Score (ACT), the ACT for children is used. The perfect score for this test is 27 and indicates a good asthma control. When the score is higher,…
id	t	Asthma exacerbation	Gender	agecat	bmicat	Breastfeed	Smokingpre	Rhinitis	Eczema	Bronch	Asthmacat	Foodalle	Drugsalle	Animalshom	Ath	FVCcat	FEV1cat	REVcat	ACTcat	ataq	ACTds	ACTda	NocSym	Dyspnea
1	1	No Exacerbation	Male	Pre-school	Normal	Yes	No	Yes	Eczema	No	Intermittent	No Food Allergies	No	No	8	FVC: Normal activity	FEV1: Normal	Non Significant	Good asthma control	ATAQ=0	Daily symptoms	No Daily activities symptoms	No Nocturnal Symptoms	No
1	2	Exacerbation	Male	Gradeschooler	Normal	Yes	No	Yes	Eczema	No	Intermittent	No Food Allergies	No	No	8	FVC: Normal activity	FEV1: Normal	Non Significant	Good asthma control	ATAQ=0	No Daily symptoms	No Daily activities symptoms	No Nocturnal Symptoms	No
2	1	No Exacerbation	Male	Gradeschooler	Obese	Yes	No	No	No Eczema	No	Intermittent	No Food Allergies	No	No	3	FVC: Normal activity	FEV1: Normal	Non Significant	Moderate asthma control	ATAQ=1	No Daily symptoms	No Daily activities symptoms	No Nocturnal Symptoms	No
2	2	No Exacerbation	Male	Gradeschooler	Obese	Yes	No	No	No Eczema	No	Intermittent	No Food Allergies	No	No	3	FVC: Normal activity	FEV1: Normal	Non Significant	Good asthma control	ATAQ=0	Daily symptoms	Daily activities symptoms	No Nocturnal Symptoms	No
2	3	No Exacerbation	Male	Gradeschooler	Obese	Yes	No	No	No Eczema	No	Intermittent	No Food Allergies	No	No	3	FVC: Normal activity	FEV1: Normal	Non Significant	Moderate asthma control	ATAQ=1	No Daily symptoms	No Daily activities symptoms	No Nocturnal Symptoms	No
2	4	No Exacerbation	Male	Gradeschooler	Obese	Yes	No	No	No Eczema	No	Intermittent	No Food Allergies	No	No	3	FVC: Normal activity	FEV1: Normal	Non Significant	Good asthma control	ATAQ=0	No Daily symptoms	No Daily activities symptoms	No Nocturnal Symptoms	No
3	1	Exacerbation	Female	Gradeschooler	Obese	Yes	No	Yes	No Eczema	No	Persistent	No Food Allergies	No	No	0	FVC: Normal activity	FEV1: Normal	Non Significant	Poor asthma control	ATAQ=3	Daily symptoms	Daily activities symptoms	Nocturnal Symptoms	Yes
3	2	No Exacerbation	Female	Gradeschooler	Obese	Yes	No	Yes	No Eczema	No	Persistent	No Food Allergies	No	No	0	FVC: Normal activity	FEV1: Normal	Non Significant	Good asthma control	ATAQ=0	No Daily symptoms	No Daily activities symptoms	No Nocturnal Symptoms	No
3	3	No Exacerbation	Female	Gradeschooler	Obese	Yes	No	Yes	No Eczema	No	Persistent	No Food Allergies	No	No	0	FVC: Normal activity	FEV1: Normal	Non Significant	Moderate asthma control	ATAQ=1	Daily symptoms	Daily activities symptoms	No Nocturnal Symptoms	No
4	1	No Exacerbation	Male	Gradeschooler	Normal	Yes	No	Yes	No Eczema	Yes	Persistent	No Food Allergies	Yes	Yes	11	FVC: Normal activity	FEV1: Normal	Non Significant	Good asthma control	ATAQ=0	No Daily symptoms	No Daily activities symptoms	No Nocturnal Symptoms	No
4	2	Exacerbation	Male	Gradeschooler	Normal	Yes	No	Yes	No Eczema	Yes	Persistent	No Food Allergies	Yes	Yes	11	FVC: Normal activity	FEV1: Normal	Non Significant	Good asthma control	ATAQ=0	Daily symptoms	Daily activities symptoms	Nocturnal Symptoms	No
4	3	No Exacerbation	Male	Gradeschooler	Normal	Yes	No	Yes	No Eczema	Yes	Persistent	No Food Allergies	Yes	Yes	11	FVC: Normal activity	FEV1: Normal	Non Significant	Good asthma control	ATAQ=1	No Daily symptoms	No Daily activities symptoms	No Nocturnal Symptoms	No
5	1	No Exacerbation	Female	Gradeschooler	Normal	Yes	No	Yes	No Eczema	No	Persistent	No Food Allergies	No	No	0	FVC: Normal activity	FEV1: Normal	Non Significant	Moderate asthma control	ATAQ=1	No Daily symptoms	No Daily activities symptoms	No Nocturnal Symptoms	No
5	2	No Exacerbation	Female	Gradeschooler	Normal	Yes	No	Yes	No Eczema	No	Persistent	No Food Allergies	No	No	0	FVC: Normal activity	FEV1: Normal	Non Significant	Good asthma control	ATAQ=0	No Daily symptoms	No Daily activities symptoms	No Nocturnal Symptoms	No
5	3	No Exacerbation	Female	Gradeschooler	Normal	Yes	No	Yes	No Eczema	No	Persistent	No Food Allergies	No	No	0	FVC: Hypoactivity	FEV1: Normal	Non Significant	Good asthma control	ATAQ=0	No Daily symptoms	No Daily activities symptoms	No Nocturnal Symptoms	No
5	4	No Exacerbation	Female	Gradeschooler	Normal	Yes	No	Yes	No Eczema	No	Persistent	No Food Allergies	No	No	0	FVC: Normal activity	FEV1: Normal	Non Significant	Good asthma control	ATAQ=1	No Daily symptoms	No Daily activities symptoms	No Nocturnal Symptoms	No
6	1	No Exacerbation	Male	Gradeschooler	Normal	Yes	No	Yes	No Eczema	No	Intermittent	No Food Allergies	No	Yes	1	FVC: Normal activity	FEV1: Normal	Non Significant	Good asthma control	ATAQ=0	No Daily symptoms	No Daily activities symptoms	No Nocturnal Symptoms	No
6	2	No Exacerbation	Male	Gradeschooler	Normal	Yes	No	Yes	No Eczema	No	Intermittent	No Food Allergies	No	Yes	1	FVC: Normal activity	FEV1: Normal	Non Significant	Good asthma control	ATAQ=0	No Daily symptoms	No Daily activities symptoms	No Nocturnal Symptoms	No
6	3	No Exacerbation	Male	Gradeschooler	Normal	Yes	No	Yes	No Eczema	No	Intermittent	No Food Allergies	No	Yes	1	FVC: Normal activity	FEV1: Normal	Non Significant	Good asthma control	ATAQ=0	No Daily symptoms	No Daily activities symptoms	No Nocturnal Symptoms	No
6	4	No Exacerbation	Male	Gradeschooler	Normal	Yes	No	Yes	No Eczema	No	Intermittent	No Food Allergies	No	Yes	1	FVC: Normal activity	FEV1: Normal	Non Significant	Good asthma control	ATAQ=0	No Daily symptoms	No Daily activities symptoms	No Nocturnal Symptoms	No
7	1	Exacerbation	Male	Gradeschooler	Obese	Yes	Yes	Yes	No Eczema	Yes	Persistent	No Food Allergies	No	Yes	0	FVC: Normal activity	FEV1: Normal	Non Significant	Moderate asthma control	ATAQ=1	Daily symptoms	Daily activities symptoms	No Nocturnal Symptoms	No
7	2	No Exacerbation	Male	Gradeschooler	Obese	Yes	Yes	Yes	No Eczema	Yes	Persistent	No Food Allergies	No	Yes	0	FVC: Normal activity	FEV1: Normal	Non Significant	Good asthma control	ATAQ=0	Daily symptoms	Daily activities symptoms	No Nocturnal Symptoms	No
7	3	No Exacerbation	Male	Gradeschooler	Obese	Yes	Yes	Yes	No Eczema	Yes	Persistent	No Food Allergies	No	Yes	0	FVC: Normal activity	FEV1: Normal	Non Significant	Moderate asthma control	ATAQ=2	Daily symptoms	Daily activities symptoms	Nocturnal Symptoms	No
8	1	No Exacerbation	Female	Gradeschooler	Obese	No	Yes	Yes	Eczema	No	Persistent	No Food Allergies	Yes	Yes	0	FVC: Normal activity	FEV1: Normal	Non Significant	Good asthma control	ATAQ=1	No Daily symptoms	No Daily activities symptoms	No Nocturnal Symptoms	No
8	2	No Exacerbation	Female	Highschooler	Obese	No	Yes	Yes	Eczema	No	Persistent	No Food Allergies	Yes	Yes	0	FVC: Normal activity	FEV1: Normal	Non Significant	Good asthma control	ATAQ=0	No Daily symptoms	No Daily activities symptoms	No Nocturnal Symptoms	No
9	1	No Exacerbation	Male	Gradeschooler	Normal	Yes	No	No	No Eczema	No	Intermittent	No Food Allergies	No	Yes	1	FVC: Hypoactivity	FEV1: Hypoactivity	Non Significant	Good asthma control	ATAQ=1	No Daily symptoms	No Daily activities symptoms	No Nocturnal Symptoms	No
9	2	No Exacerbation	Male	Gradeschooler	Normal	Yes	No	No	No Eczema	No	Intermittent	No Food Allergies	No	Yes	1	FVC: Hypoactivity	FEV1: Hypoactivity	Non Significant	Good asthma control	ATAQ=0	No Daily symptoms	No Daily activities symptoms	No Nocturnal Symptoms	No
9	3	No Exacerbation	Male	Highschooler	Normal	Yes	No	No	No Eczema	No	Intermittent	No Food Allergies	No	Yes	1	FVC: Hypoactivity	FEV1: Hypoactivity	Non Significant	Good asthma control	ATAQ=0	No Daily symptoms	No Daily activities symptoms	No Nocturnal Symptoms	No
10	1	No Exacerbation	Male	Pre-school	Normal	Yes	No	No	No Eczema	No	Intermittent	Food Allergies	No	No	0	FVC: Normal activity	FEV1: Normal	Non Significant	Poor asthma control	ATAQ=2	Daily symptoms	Daily activities symptoms	Nocturnal Symptoms	No
10	2	No Exacerbation	Male	Gradeschooler	Normal	Yes	No	No	No Eczema	No	Intermittent	Food Allergies	No	No	0	FVC: Normal activity	FEV1: Normal	Non Significant	Good asthma control	ATAQ=0	No Daily symptoms	No Daily activities symptoms	No Nocturnal Symptoms	No
11	1	No Exacerbation	Female	Highschooler	Overweight	Yes	No	Yes	No Eczema	No	Intermittent	No Food Allergies	No	Yes	5	FVC: Normal activity	FEV1: Normal	Non Significant	Good asthma control	ATAQ=0	No Daily symptoms	No Daily activities symptoms	No Nocturnal Symptoms	No
11	2	No Exacerbation	Female	Highschooler	Overweight	Yes	No	Yes	No Eczema	No	Intermittent	No Food Allergies	No	Yes	5	FVC: Normal activity	FEV1: Normal	Non Significant	Moderate asthma control	ATAQ=1	No Daily symptoms	No Daily activities symptoms	No Nocturnal Symptoms	No
11	3	No Exacerbation	Female	Highschooler	Overweight	Yes	No	Yes	No Eczema	No	Intermittent	No Food Allergies	No	Yes	5	FVC: Normal activity	FEV1: Normal	Non Significant	Good asthma control	ATAQ=0	No Daily symptoms	No Daily activities symptoms	No Nocturnal Symptoms	No
12	1	No Exacerbation	Male	Pre-school	Normal	No	No	Yes	No Eczema	No	Persistent	No Food Allergies	No	No	7	FVC: Normal activity	FEV1: Normal	Significant	Good asthma control	ATAQ=1	No Daily symptoms	No Daily activities symptoms	No Nocturnal Symptoms	No
12	2	No Exacerbation	Male	Pre-school	Normal	No	No	Yes	No Eczema	No	Persistent	No Food Allergies	No	No	7	FVC: Normal activity	FEV1: Normal	Significant	Good asthma control	ATAQ=1	No Daily symptoms	No Daily activities symptoms	No Nocturnal Symptoms	No
12	3	No Exacerbation	Male	Gradeschooler	Normal	No	No	Yes	No Eczema	No	Persistent	No Food Allergies	No	No	7	FVC: Normal activity	FEV1: Normal	Non Significant	Good asthma control	ATAQ=0	No Daily symptoms	No Daily activities symptoms	No Nocturnal Symptoms	No
13	1	No Exacerbation	Female	Gradeschooler	Underweight	Yes	No	Yes	No Eczema	No	Intermittent	No Food Allergies	Yes	Yes	5	FVC: Normal activity	FEV1: Normal	Non Significant	Good asthma control	ATAQ=1	No Daily symptoms	No Daily activities symptoms	No Nocturnal Symptoms	No
13	2	No Exacerbation	Female	Gradeschooler	Underweight	Yes	No	Yes	No Eczema	No	Intermittent	No Food Allergies	Yes	Yes	5	FVC: Normal activity	FEV1: Normal	Non Significant	Good asthma control	ATAQ=0	Daily symptoms	No Daily activities symptoms	No Nocturnal Symptoms	No
13	3	No Exacerbation	Female	Gradeschooler	Underweight	Yes	No	Yes	No Eczema	No	Intermittent	No Food Allergies	Yes	Yes	5	FVC: Normal activity	FEV1: Normal	Non Significant	Good asthma control	ATAQ=1	No Daily symptoms	No Daily activities symptoms	No Nocturnal Symptoms	No
14	1	No Exacerbation	Male	Gradeschooler	Normal	Yes	No	Yes	No Eczema	No	Intermittent	No Food Allergies	No	No	2	FVC: Hypoactivity	FEV1: Normal	Non Significant	Moderate asthma control	ATAQ=0	Daily symptoms	No Daily activities symptoms	No Nocturnal Symptoms	No
14	2	No Exacerbation	Male	Gradeschooler	Normal	Yes	No	Yes	No Eczema	No	Intermittent	No Food Allergies	No	No	2	FVC: Hypoactivity	FEV1: Hypoactivity	Non Significant	Good asthma control	ATAQ=0	Daily symptoms	No Daily activities symptoms	No Nocturnal Symptoms	No
14	3	No Exacerbation	Male	Gradeschooler	Normal	Yes	No	Yes	No Eczema	No	Intermittent	No Food Allergies	No	No	2	FVC: Hypoactivity	FEV1: Normal	Non Significant	Good asthma control	ATAQ=0	No Daily symptoms	No Daily activities symptoms	No Nocturnal Symptoms	No
15	1	No Exacerbation	Male	Gradeschooler	Normal	No	No	Yes	No Eczema	No	Intermittent	No Food Allergies	No	Yes	0	FVC: Normal activity	FEV1: Normal	Non Significant	Moderate asthma control	ATAQ=1	No Daily symptoms	No Daily activities symptoms	No Nocturnal Symptoms	No
15	2	No Exacerbation	Male	Gradeschooler	Normal	No	No	Yes	No Eczema	No	Intermittent	No Food Allergies	No	Yes	0	FVC: Normal activity	FEV1: Normal	Non Significant	Moderate asthma control	ATAQ=1	No Daily symptoms	No Daily activities symptoms	No Nocturnal Symptoms	No
16	1	No Exacerbation	Male	Gradeschooler	Obese	Yes	No	Yes	No Eczema	No	Persistent	No Food Allergies	No	No	5	FVC: Hypoactivity	FEV1: Normal	Non Significant	Moderate asthma control	ATAQ=1	No Daily symptoms	No Daily activities symptoms	No Nocturnal Symptoms	No
16	2	No Exacerbation	Male	Gradeschooler	Obese	Yes	No	Yes	No Eczema	No	Persistent	No Food Allergies	No	No	5	FVC: Hypoactivity	FEV1: Hypoactivity	Significant	Good asthma control	ATAQ=0	No Daily symptoms	No Daily activities symptoms	No Nocturnal Symptoms	No
16	3	No Exacerbation	Male	Gradeschooler	Obese	Yes	No	Yes	No Eczema	No	Persistent	No Food Allergies	No	No	5	FVC: Hypoactivity	FEV1: Normal	Non Significant	Good asthma control	ATAQ=1	No Daily symptoms	No Daily activities symptoms	No Nocturnal Symptoms	No
17	1	No Exacerbation	Male	Pre-school	Underweight	No	No	Yes	Eczema	Yes	Persistent	No Food Allergies	No	No	0	FVC: Normal activity	FEV1: Hypoactivity	Significant	Moderate asthma control	ATAQ=0	Daily symptoms	Daily activities symptoms	No Nocturnal Symptoms	No
17	2	No Exacerbation	Male	Pre-school	Underweight	No	No	Yes	Eczema	Yes	Persistent	No Food Allergies	No	No	0	FVC: Hypoactivity	FEV1: Normal	Non Significant	Good asthma control	ATAQ=0	No Daily symptoms	No Daily activities symptoms	No Nocturnal Symptoms	No
17	3	Exacerbation	Male	Pre-school	Underweight	No	No	Yes	Eczema	Yes	Persistent	No Food Allergies	No	No	0	FVC: Hypoactivity	FEV1: Normal	Non Significant	Good asthma control	ATAQ=0	No Daily symptoms	No Daily activities symptoms	No Nocturnal Symptoms	No
18	1	No Exacerbation	Female	Gradeschooler	Normal	Yes	No	Yes	No Eczema	No	Intermittent	No Food Allergies	No	Yes	7	FVC: Normal activity	FEV1: Normal	Non Significant	Good asthma control	ATAQ=0	No Daily symptoms	No Daily activities symptoms	No Nocturnal Symptoms	No
18	2	No Exacerbation	Female	Gradeschooler	Normal	Yes	No	Yes	No Eczema	No	Intermittent	No Food Allergies	No	Yes	7	FVC: Normal activity	FEV1: Normal	Non Significant	Good asthma control	ATAQ=0	No Daily symptoms	No Daily activities symptoms	No Nocturnal Symptoms	No
18	3	No Exacerbation	Female	Gradeschooler	Normal	Yes	No	Yes	No Eczema	No	Intermittent	No Food Allergies	No	Yes	7	FVC: Normal activity	FEV1: Normal	Non Significant	Good asthma control	ATAQ=0	No Daily symptoms	No Daily activities symptoms	No Nocturnal Symptoms	No
19	1	Exacerbation	Male	Gradeschooler	Normal	Yes	No	Yes	No Eczema	No	Persistent	No Food Allergies	No	No	2	FVC: Normal activity	FEV1: Normal	Non Significant	Good asthma control	ATAQ=0	No Daily symptoms	No Daily activities symptoms	No Nocturnal Symptoms	No
19	2	Exacerbation	Male	Gradeschooler	Normal	Yes	No	Yes	No Eczema	No	Persistent	No Food Allergies	No	No	2	FVC: Normal activity	FEV1: Normal	Non Significant	Moderate asthma control	ATAQ=0	Daily symptoms	Daily activities symptoms	No Nocturnal Symptoms	No
19	3	No Exacerbation	Male	Gradeschooler	Normal	Yes	No	Yes	No Eczema	No	Persistent	No Food Allergies	No	No	2	FVC: Normal activity	FEV1: Normal	Non Significant	Good asthma control	ATAQ=0	No Daily symptoms	No Daily activities symptoms	No Nocturnal Symptoms	No
20	1	No Exacerbation	Male	Gradeschooler	Overweight	Yes	No	Yes	No Eczema	Yes	Persistent	No Food Allergies	No	No	7	FVC: Normal activity	FEV1: Normal	Non Significant	Good asthma control	ATAQ=1	No Daily symptoms	No Daily activities symptoms	No Nocturnal Symptoms	No
20	2	No Exacerbation	Male	Gradeschooler	Overweight	Yes	No	Yes	No Eczema	Yes	Persistent	No Food Allergies	No	No	7	FVC: Normal activity	FEV1: Normal	Non Significant	Good asthma control	ATAQ=0	No Daily symptoms	No Daily activities symptoms	No Nocturnal Symptoms	No
20	3	No Exacerbation	Male	Gradeschooler	Overweight	Yes	No	Yes	No Eczema	Yes	Persistent	No Food Allergies	No	No	7	FVC: Hypoactivity	FEV1: Normal	Non Significant	Moderate asthma control	ATAQ=1	No Daily symptoms	No Daily activities symptoms	No Nocturnal Symptoms	No
21	1	No Exacerbation	Female	Gradeschooler	Obese	Yes	Yes	Yes	No Eczema	No	Intermittent	No Food Allergies	Yes	Yes	1	FVC: Normal activity	FEV1: Normal	Non Significant	Moderate asthma control	ATAQ=1	No Daily symptoms	No Daily activities symptoms	Nocturnal Symptoms	No
21	2	No Exacerbation	Female	Gradeschooler	Obese	Yes	Yes	Yes	No Eczema	No	Intermittent	No Food Allergies	Yes	Yes	1	FVC: Normal activity	FEV1: Normal	Non Significant	Moderate asthma control	ATAQ=0	No Daily symptoms	No Daily activities symptoms	No Nocturnal Symptoms	No
21	3	No Exacerbation	Female	Gradeschooler	Obese	Yes	Yes	Yes	No Eczema	No	Intermittent	No Food Allergies	Yes	Yes	1	FVC: Normal activity	FEV1: Normal	Non Significant	Moderate asthma control	ATAQ=0	No Daily symptoms	No Daily activities symptoms	No Nocturnal Symptoms	No
22	1	No Exacerbation	Female	Gradeschooler	Overweight	Yes	No	Yes	No Eczema	No	Persistent	No Food Allergies	No	No	5	FVC: Normal activity	FEV1: Normal	Non Significant	Good asthma control	ATAQ=1	No Daily symptoms	No Daily activities symptoms	No Nocturnal Symptoms	No
22	2	No Exacerbation	Female	Gradeschooler	Overweight	Yes	No	Yes	No Eczema	No	Persistent	No Food Allergies	No	No	5	FVC: Normal activity	FEV1: Normal	Non Significant	Good asthma control	ATAQ=0	No Daily symptoms	No Daily activities symptoms	No Nocturnal Symptoms	No
23	1	No Exacerbation	Male	Gradeschooler	Overweight	Yes	No	No	Eczema	Yes	Intermittent	No Food Allergies	No	Yes	6	FVC: Normal activity	FEV1: Normal	Non Significant	Good asthma control	ATAQ=0	No Daily symptoms	No Daily activities symptoms	No Nocturnal Symptoms	No
23	2	No Exacerbation	Male	Gradeschooler	Overweight	Yes	No	No	Eczema	Yes	Intermittent	No Food Allergies	No	Yes	6	FVC: Normal activity	FEV1: Normal	Non Significant	Moderate asthma control	ATAQ=0	Daily symptoms	Daily activities symptoms	No Nocturnal Symptoms	No
23	3	No Exacerbation	Male	Gradeschooler	Overweight	Yes	No	No	Eczema	Yes	Intermittent	No Food Allergies	No	Yes	6	FVC: Normal activity	FEV1: Normal	Non Significant	Good asthma control	ATAQ=0	No Daily symptoms	No Daily activities symptoms	No Nocturnal Symptoms	No
24	1	No Exacerbation	Male	Gradeschooler	Overweight	Yes	Yes	Yes	No Eczema	No	Intermittent	No Food Allergies	Yes	Yes	0	FVC: Normal activity	FEV1: Normal	Non Significant	Moderate asthma control	ATAQ=2	Daily symptoms	Daily activities symptoms	No Nocturnal Symptoms	No
24	2	No Exacerbation	Male	Gradeschooler	Overweight	Yes	Yes	Yes	No Eczema	No	Intermittent	No Food Allergies	Yes	Yes	0	FVC: Normal activity	FEV1: Normal	Non Significant	Moderate asthma control	ATAQ=1	No Daily symptoms	No Daily activities symptoms	No Nocturnal Symptoms	No
25	1	No Exacerbation	Male	Gradeschooler	Obese	Yes	No	No	No Eczema	No	Intermittent	No Food Allergies	No	No	0	FVC: Normal activity	FEV1: Normal	Non Significant	Good asthma control	ATAQ=0	No Daily symptoms	No Daily activities symptoms	No Nocturnal Symptoms	No
25	2	No Exacerbation	Male	Gradeschooler	Obese	Yes	No	No	No Eczema	No	Intermittent	No Food Allergies	No	No	0	FVC: Normal activity	FEV1: Normal	Non Significant	Good asthma control	ATAQ=0	No Daily symptoms	No Daily activities symptoms	No Nocturnal Symptoms	No
25	3	No Exacerbation	Male	Gradeschooler	Obese	Yes	No	No	No Eczema	No	Intermittent	No Food Allergies	No	No	0	FVC: Normal activity	FEV1: Normal	Non Significant	Moderate asthma control	ATAQ=1	No Daily symptoms	No Daily activities symptoms	No Nocturnal Symptoms	No
26	1	Exacerbation	Female	Gradeschooler	Obese	Yes	No	Yes	No Eczema	No	Intermittent	No Food Allergies	No	No	0	FVC: Hypoactivity	FEV1: Normal	Non Significant	Good asthma control	ATAQ=0	No Daily symptoms	No Daily activities symptoms	No Nocturnal Symptoms	No
26	2	No Exacerbation	Female	Gradeschooler	Obese	Yes	No	Yes	No Eczema	No	Intermittent	No Food Allergies	No	No	0	FVC: Hypoactivity	FEV1: Normal	Non Significant	Good asthma control	ATAQ=0	No Daily symptoms	No Daily activities symptoms	No Nocturnal Symptoms	No
26	3	Exacerbation	Female	Gradeschooler	Obese	Yes	No	Yes	No Eczema	No	Intermittent	No Food Allergies	No	No	0	FVC: Hypoactivity	FEV1: Normal	Non Significant	Moderate asthma control	ATAQ=0	No Daily symptoms	No Daily activities symptoms	No Nocturnal Symptoms	No
26	4	No Exacerbation	Female	Gradeschooler	Obese	Yes	No	Yes	No Eczema	No	Intermittent	No Food Allergies	No	No	0	FVC: Normal activity	FEV1: Normal	Non Significant	Good asthma control	ATAQ=0	No Daily symptoms	No Daily activities symptoms	No Nocturnal Symptoms	No
27	1	No Exacerbation	Male	Toddler	Obese	Yes	No	No	No Eczema	Yes	Persistent	No Food Allergies	No	No	0	FVC: Normal activity	FEV1: Normal	Non Significant	Good asthma control	ATAQ=0	No Daily symptoms	No Daily activities symptoms	No Nocturnal Symptoms	No
27	2	No Exacerbation	Male	Toddler	Obese	Yes	No	No	No Eczema	Yes	Persistent	No Food Allergies	No	No	0	FVC: Normal activity	FEV1: Normal	Non Significant	Good asthma control	ATAQ=0	No Daily symptoms	No Daily activities symptoms	No Nocturnal Symptoms	No
27	3	Exacerbation	Male	Toddler	Obese	Yes	No	No	No Eczema	Yes	Persistent	No Food Allergies	No	No	0	FVC: Normal activity	FEV1: Normal	Non Significant	Poor asthma control	ATAQ=3	Daily symptoms	Daily activities symptoms	Nocturnal Symptoms	No
28	1	No Exacerbation	Female	Gradeschooler	Overweight	No	No	Yes	No Eczema	No	Intermittent	No Food Allergies	No	No	0	FVC: Normal activity	FEV1: Normal	Non Significant	Good asthma control	ATAQ=0	No Daily symptoms	No Daily activities symptoms	No Nocturnal Symptoms	No
28	2	No Exacerbation	Female	Gradeschooler	Overweight	No	No	Yes	No Eczema	No	Intermittent	No Food Allergies	No	No	0	FVC: Hypoactivity	FEV1: Normal	Non Significant	Good asthma control	ATAQ=0	No Daily symptoms	No Daily activities symptoms	No Nocturnal Symptoms	No
28	3	Exacerbation	Female	Gradeschooler	Overweight	No	No	Yes	No Eczema	No	Intermittent	No Food Allergies	No	No	0	FVC: Normal activity	FEV1: Normal	Non Significant	Moderate asthma control	ATAQ=1	No Daily symptoms	No Daily activities symptoms	Nocturnal Symptoms	No
28	4	No Exacerbation	Female	Gradeschooler	Overweight	No	No	Yes	No Eczema	No	Intermittent	No Food Allergies	No	No	0	FVC: Normal activity	FEV1: Normal	Non Significant	Moderate asthma control	ATAQ=1	No Daily symptoms	No Daily activities symptoms	No Nocturnal Symptoms	No
29	1	No Exacerbation	Male	Pre-school	Obese	Yes	No	Yes	No Eczema	No	Intermittent	No Food Allergies	No	No	2	FVC: Normal activity	FEV1: Normal	Non Significant	Good asthma control	ATAQ=0	No Daily symptoms	No Daily activities symptoms	No Nocturnal Symptoms	No
29	2	No Exacerbation	Male	Pre-school	Obese	Yes	No	Yes	No Eczema	No	Intermittent	No Food Allergies	No	No	2	FVC: Normal activity	FEV1: Normal	Non Significant	Good asthma control	ATAQ=0	No Daily symptoms	No Daily activities symptoms	No Nocturnal Symptoms	No
29	3	No Exacerbation	Male	Gradeschooler	Obese	Yes	No	Yes	No Eczema	No	Intermittent	No Food Allergies	No	No	2	FVC: Normal activity	FEV1: Normal	Non Significant	Good asthma control	ATAQ=1	No Daily symptoms	No Daily activities symptoms	No Nocturnal Symptoms	No
30	1	No Exacerbation	Male	Gradeschooler	Normal	Yes	No	Yes	Eczema	Yes	Persistent	Food Allergies	No	Yes	5	FVC: Hypoactivity	FEV1: Normal	Non Significant	Good asthma control	ATAQ=0	No Daily symptoms	No Daily activities symptoms	No Nocturnal Symptoms	No
30	2	No Exacerbation	Male	Gradeschooler	Normal	Yes	No	Yes	Eczema	Yes	Persistent	Food Allergies	No	Yes	5	FVC: Hypoactivity	FEV1: Hypoactivity	Non Significant	Good asthma control	ATAQ=0	No Daily symptoms	No Daily activities symptoms	No Nocturnal Symptoms	No
30	3	No Exacerbation	Male	Gradeschooler	Normal	Yes	No	Yes	Eczema	Yes	Persistent	Food Allergies	No	Yes	5	FVC: Hypoactivity	FEV1: Hypoactivity	Non Significant	Moderate asthma control	ATAQ=1	No Daily symptoms	No Daily activities symptoms	No Nocturnal Symptoms	No
31	1	No Exacerbation	Male	Gradeschooler	Normal	Yes	No	Yes	No Eczema	Yes	Persistent	No Food Allergies	No	Yes	0	FVC: Hypoactivity	FEV1: Normal	Non Significant	Moderate asthma control	ATAQ=0	Daily symptoms	No Daily activities symptoms	No Nocturnal Symptoms	No
31	2	No Exacerbation	Male	Gradeschooler	Normal	Yes	No	Yes	No Eczema	Yes	Persistent	No Food Allergies	No	Yes	0	FVC: Hypoactivity	FEV1: Hypoactivity	Non Significant	Moderate asthma control	ATAQ=0	Daily symptoms	Daily activities symptoms	No Nocturnal Symptoms	No
31	3	No Exacerbation	Male	Gradeschooler	Normal	Yes	No	Yes	No Eczema	Yes	Persistent	No Food Allergies	No	Yes	0	FVC: Normal activity	FEV1: Normal	Non Significant	Good asthma control	ATAQ=0	No Daily symptoms	No Daily activities symptoms	No Nocturnal Symptoms	No
32	1	No Exacerbation	Male	Gradeschooler	Obese	Yes	Yes	No	No Eczema	No	Intermittent	No Food Allergies	No	Yes	0	FVC: Normal activity	FEV1: Normal	Non Significant	Good asthma control	ATAQ=0	No Daily symptoms	No Daily activities symptoms	No Nocturnal Symptoms	No
32	2	No Exacerbation	Male	Gradeschooler	Obese	Yes	Yes	No	No Eczema	No	Intermittent	No Food Allergies	No	Yes	0	FVC: Hypoactivity	FEV1: Normal	Non Significant	Good asthma control	ATAQ=0	No Daily symptoms	No Daily activities symptoms	No Nocturnal Symptoms	No
32	3	No Exacerbation	Male	Gradeschooler	Obese	Yes	Yes	No	No Eczema	No	Intermittent	No Food Allergies	No	Yes	0	FVC: Normal activity	FEV1: Normal	Non Significant	Good asthma control	ATAQ=0	No Daily symptoms	No Daily activities symptoms	No Nocturnal Symptoms	No
33	1	No Exacerbation	Female	Gradeschooler	Normal	Yes	No	Yes	No Eczema	No	Persistent	No Food Allergies	No	No	0	FVC: Normal activity	FEV1: Normal	Non Significant	Moderate asthma control	ATAQ=1	No Daily symptoms	No Daily activities symptoms	No Nocturnal Symptoms	No
33	2	No Exacerbation	Female	Gradeschooler	Normal	Yes	No	Yes	No Eczema	No	Persistent	No Food Allergies	No	No	0	FVC: Normal activity	FEV1: Normal	Non Significant	Good asthma control	ATAQ=0	No Daily symptoms	No Daily activities symptoms	No Nocturnal Symptoms	No
33	3	No Exacerbation	Female	Gradeschooler	Normal	Yes	No	Yes	No Eczema	No	Persistent	No Food Allergies	No	No	0	FVC: Normal activity	FEV1: Normal	Non Significant	Good asthma control	ATAQ=0	No Daily symptoms	No Daily activities symptoms	No Nocturnal Symptoms	No
34	1	No Exacerbation	Male	Gradeschooler	Overweight	Yes	No	Yes	No Eczema	Yes	Persistent	No Food Allergies	Yes	Yes	5	FVC: Normal activity	FEV1: Normal	Non Significant	Good asthma control	ATAQ=0	No Daily symptoms	No Daily activities symptoms	No Nocturnal Symptoms	No
34	2	Exacerbation	Male	Gradeschooler	Overweight	Yes	No	Yes	No Eczema	Yes	Persistent	No Food Allergies	Yes	Yes	5	FVC: Hypoactivity	FEV1: Normal	Non Significant	Moderate asthma control	ATAQ=1	No Daily symptoms	No Daily activities symptoms	No Nocturnal Symptoms	No
34	3	No Exacerbation	Male	Gradeschooler	Overweight	Yes	No	Yes	No Eczema	Yes	Persistent	No Food Allergies	Yes	Yes	5	FVC: Normal activity	FEV1: Normal	Non Significant	Good asthma control	ATAQ=0	No Daily symptoms	No Daily activities symptoms	No Nocturnal Symptoms	No
35	1	No Exacerbation	Male	Highschooler	Normal	Yes	No	Yes	No Eczema	Yes	Persistent	No Food Allergies	No	No	2	FVC: Normal activity	FEV1: Normal	Non Significant	Good asthma control	ATAQ=0	No Daily symptoms	No Daily activities symptoms	No Nocturnal Symptoms	No
35	2	Exacerbation	Male	Highschooler	Normal	Yes	No	Yes	No Eczema	Yes	Persistent	No Food Allergies	No	No	2	FVC: Normal activity	FEV1: Normal	Non Significant	Moderate asthma control	ATAQ=1	No Daily symptoms	No Daily activities symptoms	No Nocturnal Symptoms	No
35	3	Exacerbation	Male	Highschooler	Normal	Yes	No	Yes	No Eczema	Yes	Persistent	No Food Allergies	No	No	2	FVC: Normal activity	FEV1: Normal	Non Significant	Moderate asthma control	ATAQ=1	No Daily symptoms	No Daily activities symptoms	No Nocturnal Symptoms	No
36	1	No Exacerbation	Female	Gradeschooler	Overweight	Yes	No	Yes	No Eczema	Yes	Persistent	No Food Allergies	No	Yes	0	FVC: Hypoactivity	FEV1: Normal	Non Significant	Good asthma control	ATAQ=0	No Daily symptoms	No Daily activities symptoms	No Nocturnal Symptoms	No
36	2	No Exacerbation	Female	Gradeschooler	Overweight	Yes	No	Yes	No Eczema	Yes	Persistent	No Food Allergies	No	Yes	0	FVC: Hypoactivity	FEV1: Normal	Non Significant	Good asthma control	ATAQ=0	No Daily symptoms	No Daily activities symptoms	No Nocturnal Symptoms	No
36	3	No Exacerbation	Female	Gradeschooler	Overweight	Yes	No	Yes	No Eczema	Yes	Persistent	No Food Allergies	No	Yes	0	FVC: Hypoactivity	FEV1: Normal	Non Significant	Good asthma control	ATAQ=0	No Daily symptoms	No Daily activities symptoms	No Nocturnal Symptoms	No
37	1	No Exacerbation	Male	Gradeschooler	Overweight	Yes	No	Yes	No Eczema	Yes	Intermittent	No Food Allergies	No	Yes	3	FVC: Normal activity	FEV1: Normal	Non Significant	Good asthma control	ATAQ=0	Daily symptoms	Daily activities symptoms	No Nocturnal Symptoms	No
37	2	No Exacerbation	Male	Gradeschooler	Overweight	Yes	No	Yes	No Eczema	Yes	Intermittent	No Food Allergies	No	Yes	3	FVC: Normal activity	FEV1: Normal	Non Significant	Moderate asthma control	ATAQ=1	Daily symptoms	Daily activities symptoms	No Nocturnal Symptoms	No
37	3	No Exacerbation	Male	Gradeschooler	Overweight	Yes	No	Yes	No Eczema	Yes	Intermittent	No Food Allergies	No	Yes	3	FVC: Normal activity	FEV1: Normal	Non Significant	Good asthma control	ATAQ=0	No Daily symptoms	No Daily activities symptoms	No Nocturnal Symptoms	No
38	1	No Exacerbation	Male	Gradeschooler	Normal	Yes	No	Yes	No Eczema	No	Intermittent	No Food Allergies	No	Yes	9	FVC: Normal activity	FEV1: Normal	Non Significant	Good asthma control	ATAQ=0	No Daily symptoms	No Daily activities symptoms	No Nocturnal Symptoms	No
38	2	No Exacerbation	Male	Gradeschooler	Normal	Yes	No	Yes	No Eczema	No	Intermittent	No Food Allergies	No	Yes	9	FVC: Hypoactivity	FEV1: Hypoactivity	Non Significant	Good asthma control	ATAQ=0	No Daily symptoms	No Daily activities symptoms	No Nocturnal Symptoms	No
38	3	No Exacerbation	Male	Gradeschooler	Normal	Yes	No	Yes	No Eczema	No	Intermittent	No Food Allergies	No	Yes	9	FVC: Normal activity	FEV1: Normal	Non Significant	Good asthma control	ATAQ=1	No Daily symptoms	No Daily activities symptoms	No Nocturnal Symptoms	No
39	1	No Exacerbation	Male	Gradeschooler	Normal	Yes	No	Yes	No Eczema	Yes	Intermittent	No Food Allergies	No	No	0	FVC: Hypoactivity	FEV1: Hypoactivity	Non Significant	Good asthma control	ATAQ=0	No Daily symptoms	No Daily activities symptoms	No Nocturnal Symptoms	No
39	2	No Exacerbation	Male	Gradeschooler	Normal	Yes	No	Yes	No Eczema	Yes	Intermittent	No Food Allergies	No	No	0	FVC: Normal activity	FEV1: Normal	Non Significant	Good asthma control	ATAQ=0	No Daily symptoms	No Daily activities symptoms	No Nocturnal Symptoms	No
39	3	No Exacerbation	Male	Gradeschooler	Normal	Yes	No	Yes	No Eczema	Yes	Intermittent	No Food Allergies	No	No	0	FVC: Hypoactivity	FEV1: Hypoactivity	Non Significant	Good asthma control	ATAQ=0	No Daily symptoms	No Daily activities symptoms	No Nocturnal Symptoms	No
40	1	No Exacerbation	Female	Pre-school	Normal	Yes	No	Yes	Eczema	No	Persistent	Food Allergies	Yes	No	0	FVC: Normal activity	FEV1: Hypoactivity	Significant	Moderate asthma control	ATAQ=0	Daily symptoms	Daily activities symptoms	No Nocturnal Symptoms	No
40	2	Exacerbation	Female	Pre-school	Normal	Yes	No	Yes	Eczema	No	Persistent	Food Allergies	Yes	No	0	FVC: Hypoactivity	FEV1: Hypoactivity	Non Significant	Moderate asthma control	ATAQ=2	Daily symptoms	Daily activities symptoms	Nocturnal Symptoms	No
40	3	No Exacerbation	Female	Pre-school	Normal	Yes	No	Yes	Eczema	No	Persistent	Food Allergies	Yes	No	0	FVC: Hypoactivity	FEV1: Normal	Non Significant	Good asthma control	ATAQ=0	No Daily symptoms	No Daily activities symptoms	No Nocturnal Symptoms	No
41	1	No Exacerbation	Male	Gradeschooler	Obese	No	No	No	No Eczema	Yes	Intermittent	No Food Allergies	No	Yes	0	FVC: Normal activity	FEV1: Normal	Non Significant	Good asthma control	ATAQ=0	No Daily symptoms	No Daily activities symptoms	No Nocturnal Symptoms	No
41	2	No Exacerbation	Male	Gradeschooler	Obese	No	No	No	No Eczema	Yes	Intermittent	No Food Allergies	No	Yes	0	FVC: Normal activity	FEV1: Normal	Non Significant	Good asthma control	ATAQ=0	No Daily symptoms	No Daily activities symptoms	No Nocturnal Symptoms	No
42	1	No Exacerbation	Female	Toddler	Normal	No	Yes	No	No Eczema	Yes	Persistent	No Food Allergies	Yes	No	0	FVC: Normal activity	FEV1: Normal	Non Significant	Good asthma control	ATAQ=0	No Daily symptoms	No Daily activities symptoms	No Nocturnal Symptoms	No
42	2	No Exacerbation	Female	Toddler	Normal	No	Yes	No	No Eczema	Yes	Persistent	No Food Allergies	Yes	No	0	FVC: Normal activity	FEV1: Normal	Non Significant	Good asthma control	ATAQ=0	No Daily symptoms	No Daily activities symptoms	No Nocturnal Symptoms	No
43	1	No Exacerbation	Male	Pre-school	Obese	Yes	No	No	No Eczema	Yes	Persistent	No Food Allergies	No	No	0	FVC: Normal activity	FEV1: Normal	Non Significant	Good asthma control	ATAQ=0	No Daily symptoms	No Daily activities symptoms	No Nocturnal Symptoms	No
43	2	No Exacerbation	Male	Pre-school	Obese	Yes	No	No	No Eczema	Yes	Persistent	No Food Allergies	No	No	0	FVC: Normal activity	FEV1: Normal	Non Significant	Good asthma control	ATAQ=0	No Daily symptoms	No Daily activities symptoms	No Nocturnal Symptoms	No
44	1	No Exacerbation	Male	Gradeschooler	Obese	Yes	No	Yes	No Eczema	No	Persistent	Food Allergies	No	No	5	FVC: Normal activity	FEV1: Normal	Non Significant	Moderate asthma control	ATAQ=1	No Daily symptoms	No Daily activities symptoms	No Nocturnal Symptoms	No
44	2	Exacerbation	Male	Gradeschooler	Obese	Yes	No	Yes	No Eczema	No	Persistent	Food Allergies	No	No	5	FVC: Normal activity	FEV1: Normal	Non Significant	Moderate asthma control	ATAQ=2	Daily symptoms	Daily activities symptoms	No Nocturnal Symptoms	No
44	3	No Exacerbation	Male	Gradeschooler	Obese	Yes	No	Yes	No Eczema	No	Persistent	Food Allergies	No	No	5	FVC: Normal activity	FEV1: Normal	Non Significant	Moderate asthma control	ATAQ=1	No Daily symptoms	No Daily activities symptoms	No Nocturnal Symptoms	No
44	4	No Exacerbation	Male	Gradeschooler	Obese	Yes	No	Yes	No Eczema	No	Persistent	Food Allergies	No	No	5	FVC: Normal activity	FEV1: Normal	Non Significant	Good asthma control	ATAQ=0	No Daily symptoms	No Daily activities symptoms	No Nocturnal Symptoms	No
45	1	No Exacerbation	Male	Toddler	Normal	No	Yes	Yes	No Eczema	No	Intermittent	No Food Allergies	Yes	Yes	0	FVC: Normal activity	FEV1: Normal	Non Significant	Good asthma control	ATAQ=0	No Daily symptoms	No Daily activities symptoms	No Nocturnal Symptoms	No
45	2	Exacerbation	Male	Toddler	Normal	No	Yes	Yes	No Eczema	No	Intermittent	No Food Allergies	Yes	Yes	0	FVC: Normal activity	FEV1: Normal	Non Significant	Moderate asthma control	ATAQ=1	Daily symptoms	Daily activities symptoms	No Nocturnal Symptoms	No
45	3	Exacerbation	Male	Toddler	Normal	No	Yes	Yes	No Eczema	No	Intermittent	No Food Allergies	Yes	Yes	0	FVC: Normal activity	FEV1: Normal	Non Significant	Moderate asthma control	ATAQ=1	No Daily symptoms	No Daily activities symptoms	No Nocturnal Symptoms	No
46	1	No Exacerbation	Male	Gradeschooler	Obese	Yes	No	Yes	No Eczema	No	Persistent	No Food Allergies	No	Yes	0	FVC: Normal activity	FEV1: Normal	Non Significant	Good asthma control	ATAQ=0	No Daily symptoms	No Daily activities symptoms	No Nocturnal Symptoms	No
46	2	No Exacerbation	Male	Gradeschooler	Obese	Yes	No	Yes	No Eczema	No	Persistent	No Food Allergies	No	Yes	0	FVC: Normal activity	FEV1: Normal	Non Significant	Good asthma control	ATAQ=0	No Daily symptoms	No Daily activities symptoms	No Nocturnal Symptoms	No
47	1	No Exacerbation	Male	Gradeschooler	Overweight	Yes	No	Yes	No Eczema	No	Intermittent	No Food Allergies	No	No	0	FVC: Normal activity	FEV1: Normal	Non Significant	Moderate asthma control	ATAQ=1	No Daily symptoms	No Daily activities symptoms	Nocturnal Symptoms	No
47	2	No Exacerbation	Male	Gradeschooler	Overweight	Yes	No	Yes	No Eczema	No	Intermittent	No Food Allergies	No	No	0	FVC: Normal activity	FEV1: Normal	Non Significant	Good asthma control	ATAQ=0	No Daily symptoms	No Daily activities symptoms	No Nocturnal Symptoms	No
47	3	No Exacerbation	Male	Gradeschooler	Overweight	Yes	No	Yes	No Eczema	No	Intermittent	No Food Allergies	No	No	0	FVC: Normal activity	FEV1: Normal	Non Significant	Good asthma control	ATAQ=0	No Daily symptoms	No Daily activities symptoms	No Nocturnal Symptoms	No
48	1	Exacerbation	Male	Gradeschooler	Obese	No	No	Yes	No Eczema	No	Intermittent	No Food Allergies	No	Yes	0	FVC: Normal activity	FEV1: Normal	Non Significant	Good asthma control	ATAQ=0	Daily symptoms	Daily activities symptoms	No Nocturnal Symptoms	No
48	2	No Exacerbation	Male	Gradeschooler	Obese	No	No	Yes	No Eczema	No	Intermittent	No Food Allergies	No	Yes	0	FVC: Normal activity	FEV1: Normal	Non Significant	Good asthma control	ATAQ=0	No Daily symptoms	No Daily activities symptoms	No Nocturnal Symptoms	No
48	3	No Exacerbation	Male	Gradeschooler	Obese	No	No	Yes	No Eczema	No	Intermittent	No Food Allergies	No	Yes	0	FVC: Normal activity	FEV1: Normal	Non Significant	Good asthma control	ATAQ=0	No Daily symptoms	No Daily activities symptoms	No Nocturnal Symptoms	No
48	4	No Exacerbation	Male	Gradeschooler	Obese	No	No	Yes	No Eczema	No	Intermittent	No Food Allergies	No	Yes	0	FVC: Normal activity	FEV1: Normal	Non Significant	Good asthma control	ATAQ=0	No Daily symptoms	No Daily activities symptoms	No Nocturnal Symptoms	No
49	1	No Exacerbation	Female	Toddler	Normal	No	No	No	No Eczema	Yes	Intermittent	Food Allergies	No	No	0	FVC: Hypoactivity	FEV1: Hypoactivity	Significant	Moderate asthma control	ATAQ=0	Daily symptoms	Daily activities symptoms	No Nocturnal Symptoms	No
49	2	No Exacerbation	Female	Toddler	Normal	No	No	No	No Eczema	Yes	Intermittent	Food Allergies	No	No	0	FVC: Normal activity	FEV1: Normal	Non Significant	Good asthma control	ATAQ=0	No Daily symptoms	No Daily activities symptoms	No Nocturnal Symptoms	No
49	3	No Exacerbation	Female	Toddler	Normal	No	No	No	No Eczema	Yes	Intermittent	Food Allergies	No	No	0	FVC: Hypoactivity	FEV1: Hypoactivity	Significant	Moderate asthma control	ATAQ=0	Daily symptoms	Daily activities symptoms	No Nocturnal Symptoms	Yes
49	4	No Exacerbation	Female	Toddler	Normal	No	No	No	No Eczema	Yes	Intermittent	Food Allergies	No	No	0	FVC: Normal activity	FEV1: Normal	Non Significant	Good asthma control	ATAQ=0	No Daily symptoms	No Daily activities symptoms	No Nocturnal Symptoms	No
50	1	No Exacerbation	Male	Gradeschooler	Normal	Yes	No	Yes	No Eczema	Yes	Intermittent	No Food Allergies	No	No	0	FVC: Normal activity	FEV1: Normal	Non Significant	Moderate asthma control	ATAQ=1	No Daily symptoms	No Daily activities symptoms	No Nocturnal Symptoms	No
50	2	No Exacerbation	Male	Gradeschooler	Normal	Yes	No	Yes	No Eczema	Yes	Intermittent	No Food Allergies	No	No	0	FVC: Normal activity	FEV1: Normal	Non Significant	Good asthma control	ATAQ=0	No Daily symptoms	No Daily activities symptoms	No Nocturnal Symptoms	No
50	3	No Exacerbation	Male	Gradeschooler	Normal	Yes	No	Yes	No Eczema	Yes	Intermittent	No Food Allergies	No	No	0	FVC: Normal activity	FEV1: Normal	Non Significant	Good asthma control	ATAQ=0	No Daily symptoms	No Daily activities symptoms	No Nocturnal Symptoms	No
51	1	No Exacerbation	Female	Toddler	Obese	Yes	No	No	No Eczema	No	Intermittent	No Food Allergies	No	No	2	FVC: Normal activity	FEV1: Normal	Non Significant	Good asthma control	ATAQ=0	No Daily symptoms	No Daily activities symptoms	No Nocturnal Symptoms	No
51	2	No Exacerbation	Female	Toddler	Obese	Yes	No	No	No Eczema	No	Intermittent	No Food Allergies	No	No	2	FVC: Normal activity	FEV1: Normal	Non Significant	Good asthma control	ATAQ=0	No Daily symptoms	No Daily activities symptoms	No Nocturnal Symptoms	No
51	3	No Exacerbation	Female	Pre-school	Obese	Yes	No	No	No Eczema	No	Intermittent	No Food Allergies	No	No	2	FVC: Normal activity	FEV1: Normal	Non Significant	Good asthma control	ATAQ=0	No Daily symptoms	No Daily activities symptoms	No Nocturnal Symptoms	No
52	1	No Exacerbation	Male	Toddler	Obese	Yes	Yes	No	No Eczema	No	Intermittent	No Food Allergies	Yes	No	0	FVC: Normal activity	FEV1: Normal	Non Significant	Good asthma control	ATAQ=0	No Daily symptoms	No Daily activities symptoms	No Nocturnal Symptoms	No
52	2	No Exacerbation	Male	Toddler	Obese	Yes	Yes	No	No Eczema	No	Intermittent	No Food Allergies	Yes	No	0	FVC: Normal activity	FEV1: Normal	Non Significant	Good asthma control	ATAQ=0	No Daily symptoms	No Daily activities symptoms	No Nocturnal Symptoms	No
53	1	Exacerbation	Male	Gradeschooler	Obese	Yes	Yes	Yes	No Eczema	No	Intermittent	No Food Allergies	Yes	Yes	0	FVC: Normal activity	FEV1: Normal	Non Significant	Moderate asthma control	ATAQ=1	Daily symptoms	Daily activities symptoms	No Nocturnal Symptoms	No
53	2	Exacerbation	Male	Gradeschooler	Obese	Yes	Yes	Yes	No Eczema	No	Intermittent	No Food Allergies	Yes	Yes	0	FVC: Hypoactivity	FEV1: Normal	Non Significant	Moderate asthma control	ATAQ=2	Daily symptoms	Daily activities symptoms	No Nocturnal Symptoms	Yes
54	1	No Exacerbation	Female	Gradeschooler	Overweight	Yes	No	Yes	No Eczema	No	Persistent	No Food Allergies	No	No	4	FVC: Normal activity	FEV1: Normal	Non Significant	Moderate asthma control	ATAQ=1	Daily symptoms	Daily activities symptoms	No Nocturnal Symptoms	No
54	2	No Exacerbation	Female	Gradeschooler	Overweight	Yes	No	Yes	No Eczema	No	Persistent	No Food Allergies	No	No	4	FVC: Normal activity	FEV1: Normal	Non Significant	Moderate asthma control	ATAQ=1	No Daily symptoms	No Daily activities symptoms	No Nocturnal Symptoms	No
54	3	No Exacerbation	Female	Gradeschooler	Overweight	Yes	No	Yes	No Eczema	No	Persistent	No Food Allergies	No	No	4	FVC: Hypoactivity	FEV1: Normal	Non Significant	Moderate asthma control	ATAQ=1	No Daily symptoms	No Daily activities symptoms	No Nocturnal Symptoms	No
54	4	No Exacerbation	Female	Gradeschooler	Overweight	Yes	No	Yes	No Eczema	No	Persistent	No Food Allergies	No	No	4	FVC: Normal activity	FEV1: Normal	Non Significant	Good asthma control	ATAQ=0	No Daily symptoms	No Daily activities symptoms	No Nocturnal Symptoms	No
55	1	No Exacerbation	Male	Pre-school	Obese	No	No	Yes	No Eczema	No	Intermittent	No Food Allergies	No	No	3	FVC: Normal activity	FEV1: Hypoactivity	Non Significant	Moderate asthma control	ATAQ=0	Daily symptoms	Daily activities symptoms	No Nocturnal Symptoms	No
55	2	No Exacerbation	Male	Pre-school	Obese	No	No	Yes	No Eczema	No	Intermittent	No Food Allergies	No	No	3	FVC: Hypoactivity	FEV1: Hypoactivity	Non Significant	Good asthma control	ATAQ=0	No Daily symptoms	No Daily activities symptoms	No Nocturnal Symptoms	No
55	3	No Exacerbation	Male	Pre-school	Obese	No	No	Yes	No Eczema	No	Intermittent	No Food Allergies	No	No	3	FVC: Hypoactivity	FEV1: Normal	Non Significant	Good asthma control	ATAQ=0	No Daily symptoms	No Daily activities symptoms	No Nocturnal Symptoms	No
56	1	No Exacerbation	Female	Gradeschooler	Overweight	Yes	Yes	Yes	No Eczema	No	Intermittent	No Food Allergies	Yes	Yes	0	FVC: Hypoactivity	FEV1: Normal	Non Significant	Good asthma control	ATAQ=0	No Daily symptoms	No Daily activities symptoms	No Nocturnal Symptoms	No
56	2	No Exacerbation	Female	Gradeschooler	Overweight	Yes	Yes	Yes	No Eczema	No	Intermittent	No Food Allergies	Yes	Yes	0	FVC: Hypoactivity	FEV1: Normal	Non Significant	Good asthma control	ATAQ=0	No Daily symptoms	No Daily activities symptoms	No Nocturnal Symptoms	No
56	3	No Exacerbation	Female	Gradeschooler	Overweight	Yes	Yes	Yes	No Eczema	No	Intermittent	No Food Allergies	Yes	Yes	0	FVC: Normal activity	FEV1: Normal	Non Significant	Moderate asthma control	ATAQ=1	No Daily symptoms	No Daily activities symptoms	No Nocturnal Symptoms	No
57	1	No Exacerbation	Female	Toddler	Normal	Yes	No	Yes	No Eczema	No	Persistent	No Food Allergies	No	Yes	0	FVC: Normal activity	FEV1: Normal	Non Significant	Good asthma control	ATAQ=1	No Daily symptoms	No Daily activities symptoms	No Nocturnal Symptoms	No
57	2	No Exacerbation	Female	Toddler	Normal	Yes	No	Yes	No Eczema	No	Persistent	No Food Allergies	No	Yes	0	FVC: Hypoactivity	FEV1: Normal	Non Significant	Good asthma control	ATAQ=0	No Daily symptoms	No Daily activities symptoms	No Nocturnal Symptoms	No
57	3	Exacerbation	Female	Pre-school	Normal	Yes	No	Yes	No Eczema	No	Persistent	No Food Allergies	No	Yes	0	FVC: Normal activity	FEV1: Normal	Non Significant	Poor asthma control	ATAQ=3	Daily symptoms	Daily activities symptoms	Nocturnal Symptoms	Yes
58	1	Exacerbation	Female	Pre-school	Normal	Yes	No	Yes	No Eczema	Yes	Persistent	No Food Allergies	No	No	0	FVC: Normal activity	FEV1: Hypoactivity	Significant	Moderate asthma control	ATAQ=0	No Daily symptoms	No Daily activities symptoms	No Nocturnal Symptoms	No
58	2	No Exacerbation	Female	Pre-school	Normal	Yes	No	Yes	No Eczema	Yes	Persistent	No Food Allergies	No	No	0	FVC: Normal activity	FEV1: Normal	Non Significant	Good asthma control	ATAQ=0	No Daily symptoms	No Daily activities symptoms	No Nocturnal Symptoms	No
58	3	Exacerbation	Female	Pre-school	Normal	Yes	No	Yes	No Eczema	Yes	Persistent	No Food Allergies	No	No	0	FVC: Normal activity	FEV1: Normal	Non Significant	Moderate asthma control	ATAQ=1	Daily symptoms	Daily activities symptoms	No Nocturnal Symptoms	No
59	1	No Exacerbation	Female	Gradeschooler	Obese	Yes	No	Yes	No Eczema	Yes	Persistent	No Food Allergies	No	No	2	FVC: Normal activity	FEV1: Normal	Non Significant	Moderate asthma control	ATAQ=0	No Daily symptoms	No Daily activities symptoms	No Nocturnal Symptoms	No
59	2	No Exacerbation	Female	Gradeschooler	Obese	Yes	No	Yes	No Eczema	Yes	Persistent	No Food Allergies	No	No	2	FVC: Normal activity	FEV1: Normal	Non Significant	Moderate asthma control	ATAQ=1	No Daily symptoms	No Daily activities symptoms	No Nocturnal Symptoms	No
59	3	No Exacerbation	Female	Gradeschooler	Obese	Yes	No	Yes	No Eczema	Yes	Persistent	No Food Allergies	No	No	2	FVC: Normal activity	FEV1: Normal	Non Significant	Moderate asthma control	ATAQ=1	No Daily symptoms	No Daily activities symptoms	No Nocturnal Symptoms	No
59	4	No Exacerbation	Female	Gradeschooler	Obese	Yes	No	Yes	No Eczema	Yes	Persistent	No Food Allergies	No	No	2	FVC: Normal activity	FEV1: Normal	Non Significant	Good asthma control	ATAQ=0	No Daily symptoms	No Daily activities symptoms	No Nocturnal Symptoms	No
60	1	No Exacerbation	Male	Gradeschooler	Normal	Yes	Yes	Yes	Eczema	Yes	Persistent	No Food Allergies	No	No	0	FVC: Normal activity	FEV1: Normal	Non Significant	Good asthma control	ATAQ=0	No Daily symptoms	No Daily activities symptoms	No Nocturnal Symptoms	No
60	2	No Exacerbation	Male	Gradeschooler	Normal	Yes	Yes	Yes	Eczema	Yes	Persistent	No Food Allergies	No	No	0	FVC: Normal activity	FEV1: Normal	Non Significant	Good asthma control	ATAQ=0	No Daily symptoms	No Daily activities symptoms	No Nocturnal Symptoms	No
60	3	No Exacerbation	Male	Gradeschooler	Normal	Yes	Yes	Yes	Eczema	Yes	Persistent	No Food Allergies	No	No	0	FVC: Normal activity	FEV1: Normal	Non Significant	Good asthma control	ATAQ=0	No Daily symptoms	No Daily activities symptoms	No Nocturnal Symptoms	No
61	1	No Exacerbation	Male	Gradeschooler	Normal	No	No	Yes	No Eczema	Yes	Intermittent	No Food Allergies	No	Yes	1	FVC: Normal activity	FEV1: Hypoactivity	Non Significant	Good asthma control	ATAQ=0	No Daily symptoms	No Daily activities symptoms	No Nocturnal Symptoms	No
61	2	No Exacerbation	Male	Gradeschooler	Normal	No	No	Yes	No Eczema	Yes	Intermittent	No Food Allergies	No	Yes	1	FVC: Hypoactivity	FEV1: Hypoactivity	Non Significant	Good asthma control	ATAQ=0	No Daily symptoms	No Daily activities symptoms	No Nocturnal Symptoms	No
61	3	No Exacerbation	Male	Gradeschooler	Normal	No	No	Yes	No Eczema	Yes	Intermittent	No Food Allergies	No	Yes	1	FVC: Hypoactivity	FEV1: Hypoactivity	Non Significant	Good asthma control	ATAQ=0	No Daily symptoms	No Daily activities symptoms	No Nocturnal Symptoms	No
61	4	No Exacerbation	Male	Gradeschooler	Normal	No	No	Yes	No Eczema	Yes	Intermittent	No Food Allergies	No	Yes	1	FVC: Normal activity	FEV1: Hypoactivity	Non Significant	Good asthma control	ATAQ=0	No Daily symptoms	No Daily activities symptoms	No Nocturnal Symptoms	No
62	1	No Exacerbation	Male	Toddler	Obese	Yes	No	Yes	No Eczema	Yes	Persistent	Food Allergies	No	No	0	FVC: Normal activity	FEV1: Normal	Non Significant	Good asthma control	ATAQ=0	No Daily symptoms	No Daily activities symptoms	No Nocturnal Symptoms	No
62	2	No Exacerbation	Male	Toddler	Obese	Yes	No	Yes	No Eczema	Yes	Persistent	Food Allergies	No	No	0	FVC: Normal activity	FEV1: Normal	Non Significant	Good asthma control	ATAQ=0	No Daily symptoms	No Daily activities symptoms	No Nocturnal Symptoms	No
62	3	Exacerbation	Male	Pre-school	Obese	Yes	No	Yes	No Eczema	Yes	Persistent	Food Allergies	No	No	0	FVC: Normal activity	FEV1: Hypoactivity	Significant	Moderate asthma control	ATAQ=0	No Daily symptoms	No Daily activities symptoms	No Nocturnal Symptoms	No
63	1	No Exacerbation	Male	Toddler	Obese	No	Yes	No	No Eczema	Yes	Persistent	No Food Allergies	No	No	2	FVC: Normal activity	FEV1: Normal	Non Significant	Good asthma control	ATAQ=0	No Daily symptoms	No Daily activities symptoms	No Nocturnal Symptoms	No
63	2	No Exacerbation	Male	Toddler	Obese	No	Yes	No	No Eczema	Yes	Persistent	No Food Allergies	No	No	2	FVC: Normal activity	FEV1: Normal	Non Significant	Good asthma control	ATAQ=0	No Daily symptoms	No Daily activities symptoms	No Nocturnal Symptoms	No
63	3	No Exacerbation	Male	Pre-school	Obese	No	Yes	No	No Eczema	Yes	Persistent	No Food Allergies	No	No	2	FVC: Normal activity	FEV1: Normal	Non Significant	Good asthma control	ATAQ=0	No Daily symptoms	No Daily activities symptoms	No Nocturnal Symptoms	No
63	4	No Exacerbation	Male	Pre-school	Obese	No	Yes	No	No Eczema	Yes	Persistent	No Food Allergies	No	No	2	FVC: Normal activity	FEV1: Normal	Non Significant	Good asthma control	ATAQ=0	No Daily symptoms	No Daily activities symptoms	No Nocturnal Symptoms	No
64	1	No Exacerbation	Female	Toddler	Overweight	Yes	No	Yes	No Eczema	Yes	Persistent	Food Allergies	No	No	0	FVC: Normal activity	FEV1: Normal	Non Significant	Good asthma control	ATAQ=0	No Daily symptoms	No Daily activities symptoms	No Nocturnal Symptoms	No
64	2	No Exacerbation	Female	Toddler	Overweight	Yes	No	Yes	No Eczema	Yes	Persistent	Food Allergies	No	No	0	FVC: Normal activity	FEV1: Normal	Non Significant	Good asthma control	ATAQ=0	No Daily symptoms	No Daily activities symptoms	No Nocturnal Symptoms	No
64	3	Exacerbation	Female	Toddler	Overweight	Yes	No	Yes	No Eczema	Yes	Persistent	Food Allergies	No	No	0	FVC: Hypoactivity	FEV1: Hypoactivity	Non Significant	Moderate asthma control	ATAQ=1	Daily symptoms	Daily activities symptoms	No Nocturnal Symptoms	No
65	1	Exacerbation	Male	Gradeschooler	Normal	Yes	No	Yes	No Eczema	No	Persistent	No Food Allergies	Yes	No	0	FVC: Normal activity	FEV1: Normal	Non Significant	Moderate asthma control	ATAQ=3	Daily symptoms	Daily activities symptoms	Nocturnal Symptoms	No
65	2	Exacerbation	Male	Gradeschooler	Normal	Yes	No	Yes	No Eczema	No	Persistent	No Food Allergies	Yes	No	0	FVC: Normal activity	FEV1: Normal	Non Significant	Good asthma control	ATAQ=0	No Daily symptoms	Daily activities symptoms	No Nocturnal Symptoms	No
65	3	Exacerbation	Male	Gradeschooler	Normal	Yes	No	Yes	No Eczema	No	Persistent	No Food Allergies	Yes	No	0	FVC: Normal activity	FEV1: Normal	Non Significant	Poor asthma control	ATAQ=3	Daily symptoms	Daily activities symptoms	Nocturnal Symptoms	No
